# Supplementary material for: Metabolomics Analysis Based on UHPLC-Q-TOF-MS/MS to Discriminate Dictyophora rubrovolvata from Different Geographical Origins of China
Source: Foods. 2026 Apr 15;15(8):1372. doi: 10.3390/foods15081372 (PMC13114384; doi:10.3390/foods15081372)
Supplement: Supplementary file 1 [file foods-15-01372-s001.zip]

Archive with 2 entries (2 files):
- foods-4198120-supplementary figures.pdf
- Supplementary Tables.xlsx
