# Supplementary material for: Metabolomics Analysis Based on UHPLC-Q-TOF-MS/MS to Discriminate Dictyophora rubrovolvata from Different Geographical Origins of China
Source: Foods. 2026 Apr 15;15(8):1372. doi: 10.3390/foods15081372 (PMC13114384; doi:10.3390/foods15081372)
Supplement: Supplementary file 1 [file foods-15-01372-s001.zip › Supplementary Tables.xlsx]

## Sheet: Table S1
Table S1. The statistical parameters of OPLS-DA modes of samples from three geographical regions of China
Group	R2X (cum)	R2Y (cum)	Q2 (cum)
SC vs FJ	0.717	1	0.947
SC vs GZ	0.746	1	0.988
GZ vs FJ	0.734	1	0.977

## Sheet: Table S2
Table S2. Differential metabolites in the group of SC vs FJ
Compounds	Class	VIP	P-value	Fold_Change	Log2FC	Type
4-Aminobenzoic acid	Benzenoids	1.23861	0.0142142	2.53936	1.34446	up
2-Hydroxyphenylacetic acid	Benzenoids	1.26992	0.00273259	2.05772	1.04105	up
3,4-Dihydroxybenzoic acid	Benzenoids	1.2784	1.96e-05	0.46509	-1.10442	down
L-Hexanoylcarnitine	Lipids and lipid-like molecules	1.26438	0.00179103	2.31851	1.2132	up
8-Hydroxy-9,10-epoxystearic acid	Lipids and lipid-like molecules	1.26014	0.00587138	2.52068	1.33381	up
(2E,4E)-N-(1,3-Dihydroxy-3-methylpentan-2-yl)-2-methylhexa-2,4-dienamide	Lipids and lipid-like molecules	1.27513	0.00230275	2.50386	1.32415	up
Linolenic acid	Lipids and lipid-like molecules	1.27164	0.00166492	2.70797	1.43721	up
9s,13r-12-Oxophytodienoic Acid	Lipids and lipid-like molecules	1.27736	0.000568193	0.143599	-2.79988	down
(E)-5-(1,2,4a,5-Tetramethyl-7-oxo-3,4,8,8a-tetrahydro-2H-naphthalen-1-yl)-3-methylpent-2-enoic acid	Lipids and lipid-like molecules	1.27388	0.00161852	2.11574	1.08116	up
(1S,2R,5R,6R,10R,13S,15S)-5-[(E,2R,5R)-5,6-Dimethylhept-3-en-2-yl]-6,10-dimethyl-16,17-dioxapentacyclo[13.2.2.01,9.02,6.010,15]nonadec-18-en-13-ol	Lipids and lipid-like molecules	1.27046	0.00281657	0.433514	-1.20585	down
4-[(2R,3R,4S,5S,6R)-3,4,5-trihydroxy-6-(hydroxymethyl)oxan-2-yl]oxypentan-2-yl (E)-3-(4-hydroxyphenyl)prop-2-enoate	Lipids and lipid-like molecules	1.26286	0.00821222	3.98909	1.99606	up
(6,6-Dimethylbicyclo[3.1.1]hept-2-yl)methyl 6-O-[(2R,3R,4R)-3,4-dihydroxy-4-(hydroxymethyl)tetrahydro-2-furanyl]-beta-D-glucopyranoside	Lipids and lipid-like molecules	1.21419	0.00395472	0.488018	-1.03499	down
1-Pentadecanoyl-sn-glycero-3-phosphocholine	Lipids and lipid-like molecules	1.2772	0.000348789	2.07099	1.05032	up
Methyl (2E,8E)-9-[3a-hydroxy-6,7-dimethyl-1-(2-methylpropyl)-3-oxo-2,4,7,7a-tetrahydro-1H-isoindol-4-yl]-4,5-dihydroxy-8-methylnona-2,8-dienoate	Lipids and lipid-like molecules	1.2677	0.000284353	0.208478	-2.26204	down
6-[2-Hydroxy-3-methyl-3-[(2S,3R,4S,5S,6R)-3,4,5-trihydroxy-6-(hydroxymethyl)oxan-2-yl]oxybutyl]-5,7-dimethoxychromen-2-one	Lipids and lipid-like molecules	1.15168	0.0238074	2.06643	1.04714	up
[[(2R,3S,4R,5R)-5-(6-Amino-7H-purin-9-ium-9-yl)-3,4-dihydroxyoxolan-2-yl]methoxy-oxidophosphoryl] [(2R,3S,4R,5R)-5-(3-carbamoylpyridin-1-ium-1-yl)-3,4-dihydroxyoxolan-2-yl]methyl phosphate	Lipids and lipid-like molecules	1.27039	0.000247163	0.380321	-1.39471	down
[(1R,3R,10S,13R,14S,17R)-3-[(2R)-5-(3,5-dihydroxy-4-methoxy-6-methyloxan-2-yl)oxy-3,4-dihydroxy-6-(hydroxymethyl)oxan-2-yl]oxy-14-hydroxy-10,13-dimethyl-17-(5-oxo-2H-furan-3-yl)-1,2,3,4,5,6,7,8,9,11,12,15,16,17-tetradecahydrocyclopenta[a]phenanthren-1-yl] acetate	Lipids and lipid-like molecules	1.27041	0.00388726	0.0388871	-4.68456	down
Hexanedioate+hydron	Lipids and lipid-like molecules	1.22216	0.00887586	0.424721	-1.23541	down
Gly-Pro	Lipids and lipid-like molecules	1.27349	0.000794261	0.45723	-1.12901	down
9-Hexadecenoic acid	Lipids and lipid-like molecules	1.26453	0.00198788	2.00492	1.00355	up
14-(3-Ethyloxiran-2-YL)tetradeca-9,12-dienoic acid	Lipids and lipid-like molecules	1.27705	0.00164412	6.90656	2.78797	up
8-hydroxyoctadeca-9,12,15-trienoic acid	Lipids and lipid-like molecules	1.27339	0.000228045	0.396413	-1.33492	down
9-HOTrE	Lipids and lipid-like molecules	1.28083	3.6e-05	3.14383	1.65252	up
9-Hydroxy-10E,12Z-octadecadienoic acid	Lipids and lipid-like molecules	1.27401	0.00186883	2.44584	1.29033	up
FA 18:2+O	Lipids and lipid-like molecules	1.27487	0.00126428	4.37218	2.12835	up
FA 20:2	Lipids and lipid-like molecules	1.25532	0.00146355	2.23207	1.15838	up
FA 18:3+2O	Lipids and lipid-like molecules	1.2634	0.00681986	0.236517	-2.07999	down
9-Hydroperoxyoctadeca-10,12-dienoic acid	Lipids and lipid-like molecules	1.18965	0.0219589	2.18676	1.1288	up
9,10-Dihydroxy-8-oxooctadec-12-enoic acid	Lipids and lipid-like molecules	1.21314	0.00471414	0.272332	-1.87656	down
1-Myristoyl-sn-glycerol 3-phosphate	Lipids and lipid-like molecules	1.19028	0.033969	2.24729	1.16819	up
FA 28:7	Lipids and lipid-like molecules	1.22821	0.0185921	7.61457	2.92876	up
2-Azaniumylethyl (3-hexadecanoyloxy-2-hydroxypropyl) phosphate	Lipids and lipid-like molecules	1.27899	2.19e-05	2.13645	1.09521	up
Andrastin C	Lipids and lipid-like molecules	1.28016	0.000366644	4.11616	2.0413	up
2-[4-[(3R,5R,8R,9S,14S,17R)-3-Hydroxy-10,13-dimethyl-2,3,4,5,6,7,8,9,11,12,14,15,16,17-tetradecahydro-1H-cyclopenta[a]phenanthren-17-yl]pentanoylamino]ethanesulfonic acid	Lipids and lipid-like molecules	1.27464	5.83e-05	0.313823	-1.67198	down
2-Pohpa	Lipids and lipid-like molecules	1.16	0.0364753	2.3198	1.214	up
[6-(Furan-3-yl)-6,8,12,16,21-pentahydroxy-7,15-dimethyl-9-oxo-3,17,19-trioxaheptacyclo[9.9.3.01,10.02,4.02,7.011,18.015,23]tricosan-14-yl] 2-methylbutanoate	Lipids and lipid-like molecules	1.1889	0.0347152	2.11566	1.08111	up
Soyasapogenol B base + O-HexA-Pen-dHex	Lipids and lipid-like molecules	1.21279	0.00544749	4.21026	2.07391	up
N6-Methyladenosine	Nucleosides, nucleotides, and analogues	1.26853	0.000261046	2.76582	1.46771	up
1-Methylguanosine	Nucleosides, nucleotides, and analogues	1.27688	9.28e-05	2.51422	1.33011	up
trans-Ribosylzeatin	Nucleosides, nucleotides, and analogues	1.27481	0.00300927	2.22661	1.15485	up
3'-O-Methylguanosine	Nucleosides, nucleotides, and analogues	1.26971	0.00392372	2.70654	1.43645	up
N,N-Dimethylguanosine	Nucleosides, nucleotides, and analogues	1.27289	0.00113099	3.59539	1.84615	up
Nicotinamide-Adenine-Dinucleotide	Nucleosides, nucleotides, and analogues	1.21521	0.013677	0.453304	-1.14145	down
3,3'-Dithiobis(2-ammoniopropanoate)	Organic acids and derivatives	1.27996	0.000749182	7.42478	2.89235	up
N-[1H-Indol-3-YL-acetyl]valine acid	Organic acids and derivatives	1.26316	0.00213582	0.436445	-1.19613	down
Pyruvic acid	Organic acids and derivatives	1.27743	4.74e-05	0.395335	-1.33885	down
Maleic acid	Organic acids and derivatives	1.27407	0.0015149	3.40832	1.76906	up
L-Pyroglutamic acid	Organic acids and derivatives	1.20838	0.00596877	0.495091	-1.01423	down
L-Malic acid	Organic acids and derivatives	1.27375	0.00287094	28.0739	4.81116	up
Acetylleucine	Organic acids and derivatives	1.26376	0.00512321	2.42807	1.27981	up
Arginine	Organic acids and derivatives	1.26156	0.00581178	0.338039	-1.56474	down
Gly-Leu	Organic acids and derivatives	1.23482	0.00869886	0.464278	-1.10694	down
Ala-Ile	Organic acids and derivatives	1.27142	0.00035547	0.30644	-1.70632	down
(2S,3As,6aS)-1-[(2S)-2-[[(2S)-1-ethoxy-1-oxo-4-phenylbutan-2-yl]azaniumyl]propanoyl]-3,3a,4,5,6,6a-hexahydro-2H-cyclopenta[b]pyrrole-2-carboxylate	Organic acids and derivatives	1.27695	0.000359483	0.266219	-1.90932	down
Levocarnitine	Organic nitrogen compounds	1.26901	0.0041865	2.30128	1.20243	up
Phytosphingosine	Organic nitrogen compounds	1.28009	1.36e-05	3.90533	1.96545	up
beta-Gentiobiose	Organic oxygen compounds	1.27757	0.00101838	2.93714	1.55441	up
Sorbitol 6-phosphate	Organic oxygen compounds	1.26278	0.00733939	8.61464	3.10679	up
4-Hydroxy-5-[(2S,3R,4S,5S,6R)-3,4,5-trihydroxy-6-(hydroxymethyl)oxan-2-yl]oxy-1H-benzo[f][2]benzofuran-3-one	Organic oxygen compounds	1.28155	3.2e-06	6.06881	2.60141	up
4-Hydroxybenzaldehyde	Organic oxygen compounds	1.22733	0.0106786	2.28697	1.19344	up
beta-D-Fructose 6-phosphate	Organic oxygen compounds	1.24919	0.00835055	2.23384	1.15953	up
Thymine	Organoheterocyclic compounds	1.24457	0.00285334	2.06848	1.04857	up
Oxindole	Organoheterocyclic compounds	1.23434	0.00332165	2.06099	1.04334	up
4-Methyl-5-thiazoleethanol	Organoheterocyclic compounds	1.28195	7.28e-05	3.22589	1.6897	up
Tryptophol	Organoheterocyclic compounds	1.28126	0.000433609	7.38077	2.88377	up
Indole-3-carboxaldehyde	Organoheterocyclic compounds	1.26986	0.001668	2.79304	1.48183	up
Guanine	Organoheterocyclic compounds	1.18311	0.00846031	0.22916	-2.12557	down
Indole-3-acetaldehyde	Organoheterocyclic compounds	1.27248	0.0030329	0.249937	-2.00036	down
Tryptamine	Organoheterocyclic compounds	1.2793	0.000206584	6.85276	2.77668	up
Pyridoxine	Organoheterocyclic compounds	1.27102	0.00150486	0.439897	-1.18476	down
N-Acetyltryptamine	Organoheterocyclic compounds	1.28222	2.29e-05	6.00921	2.58718	up
N-Acetyl-5-hydroxytryptamine	Organoheterocyclic compounds	1.27983	0.000389745	2.60701	1.38239	up
2-[5-(2-Hydroxypropyl)oxolan-2-YL]propanoic acid	Organoheterocyclic compounds	1.27613	0.000110889	0.422074	-1.24443	down
Quinoline-4-carboxylic acid	Organoheterocyclic compounds	1.27901	3.2e-05	0.362271	-1.46486	down
Indole-3-acetic acid	Organoheterocyclic compounds	1.26434	0.00163795	2.65572	1.4091	up
(2-Oxo-2,3-dihydro-1H-indol-3-yl)acetic acid	Organoheterocyclic compounds	1.26358	0.00121424	2.81156	1.49137	up
N-(3-Methylbut-2-EN-1-YL)-9H-purin-6-amine	Organoheterocyclic compounds	1.28018	0.000365954	4.71488	2.23722	up
Xanthurenic acid	Organoheterocyclic compounds	1.27949	0.000242507	0.494437	-1.01614	down
(3R,7R,8R,8aS)-3,4'-Dihydroxy-7'-(2-hydroxyethyl)-4,4,7,8a-tetramethylspiro[2,3,4a,5,6,7-hexahydro-1H-naphthalene-8,2'-3,8-dihydrofuro[2,3-e]isoindole]-6'-one	Organoheterocyclic compounds	1.24692	0.00149259	0.279475	-1.83921	down
(2R,3S,4aS,7R,8R,8aS)-2,3,4'-trihydroxy-4,4,7,8a-tetramethylspiro[2,3,4a,5,6,7-hexahydro-1H-naphthalene-8,2'-7,8-dihydro-3H-furo[2,3-e]isoindole]-6'-one	Organoheterocyclic compounds	1.20326	0.030962	0.302663	-1.72422	down

## Sheet: Table S3
Table S3. Differential metabolites in the group of SC vs GZ
Compounds	Class	VIP	P-value	Fold_Change	Log2FC	Type
2-Carboxybenzaldehyde	Benzenoids	1.24069	0.00350756	0.169139	-2.56372	down
2,3-Dihydroxybenzoic acid	Benzenoids	1.21047	0.00374222	0.409905	-1.28664	down
3,4-Dihydroxybenzoic acid	Benzenoids	1.23182	0.00406447	0.41311	-1.2754	down
3-[(2-Methylpropanoyl)oxy]-4-(trimethylazaniumyl)butanoate	Lipids and lipid-like molecules	1.24766	1.21e-06	0.122189	-3.03281	down
(2E,4E)-N-(1,3-Dihydroxy-3-methylpentan-2-yl)-2-methylhexa-2,4-dienamide	Lipids and lipid-like molecules	1.23991	0.00317947	2.52768	1.33781	up
9s,13r-12-Oxophytodienoic Acid	Lipids and lipid-like molecules	1.23124	0.000933974	0.309195	-1.69341	down
2-[2-[(1S,8aR)-1,4,4a,5,6,7,8,8a-Octahydro-2-(hydroxymethyl)-5,5,8a-trimethyl-1-naphthalenyl]ethyl]-, (2Z)-2-butene-1,4-diol	Lipids and lipid-like molecules	1.22542	0.00743277	0.298387	-1.74475	down
13-Labdene-2,8,15-triol (ent-2a,8a,13E)-form)	Lipids and lipid-like molecules	1.23655	0.000207983	0.466946	-1.09867	down
(15Z)-9,12,13-Trihydroxy-15-octadecenoic acid	Lipids and lipid-like molecules	1.20163	0.0190403	0.385482	-1.37527	down
Glyceryl monooleate	Lipids and lipid-like molecules	1.22605	0.00534678	2.35878	1.23804	up
4-[(2R,3R,4S,5S,6R)-3,4,5-trihydroxy-6-(hydroxymethyl)oxan-2-yl]oxypentan-2-yl (E)-3-(4-hydroxyphenyl)prop-2-enoate	Lipids and lipid-like molecules	1.23008	0.00544805	6.04759	2.59636	up
1-Hexadecanoyl-sn-glycero-3-phosphoethanolamine	Lipids and lipid-like molecules	1.24398	2.42e-05	3.64524	1.86602	up
Biosone	Lipids and lipid-like molecules	1.1712	0.0297136	0.395047	-1.3399	down
(6,6-Dimethylbicyclo[3.1.1]hept-2-yl)methyl 6-O-[(2R,3R,4R)-3,4-dihydroxy-4-(hydroxymethyl)tetrahydro-2-furanyl]-beta-D-glucopyranoside	Lipids and lipid-like molecules	1.22174	0.00893541	0.13108	-2.93148	down
1-Pentadecanoyl-sn-glycero-3-phosphocholine	Lipids and lipid-like molecules	1.2486	1.34e-06	3.59854	1.84741	up
Methyl (2E,8E)-9-[3a-hydroxy-6,7-dimethyl-1-(2-methylpropyl)-3-oxo-2,4,7,7a-tetrahydro-1H-isoindol-4-yl]-4,5-dihydroxy-8-methylnona-2,8-dienoate	Lipids and lipid-like molecules	1.24126	0.0024015	0.067827	-3.882	down
6-[2-Hydroxy-3-methyl-3-[(2S,3R,4S,5S,6R)-3,4,5-trihydroxy-6-(hydroxymethyl)oxan-2-yl]oxybutyl]-5,7-dimethoxychromen-2-one	Lipids and lipid-like molecules	1.1443	0.0256471	2.14464	1.10074	up
1-Hexadecanoyl-sn-glycero-3-phosphocholine	Lipids and lipid-like molecules	1.23396	0.000263671	2.90968	1.54086	up
Methyl (2R)-2-[(1S,3S,7R,8R,9R,12S,13R)-13-(furan-3-yl)-6,6,8,12-tetramethyl-17-methylidene-5,15-dioxo-2,14-dioxatetracyclo[7.7.1.0(1),(1)(2).0(3),]heptadecan-7-yl]-2-hydroxyacetate	Lipids and lipid-like molecules	1.2491	4.17e-07	0.192479	-2.37722	down
1-Heptadecanoyl-sn-glycero-3-phosphocholine	Lipids and lipid-like molecules	1.13152	0.0403243	4.0572	2.02049	up
1-Stearoyl-sn-glycero-3-phosphocholine	Lipids and lipid-like molecules	1.21529	0.00419679	2.33128	1.22112	up
[(1R,3R,10S,13R,14S,17R)-3-[(2R)-5-(3,5-dihydroxy-4-methoxy-6-methyloxan-2-yl)oxy-3,4-dihydroxy-6-(hydroxymethyl)oxan-2-yl]oxy-14-hydroxy-10,13-dimethyl-17-(5-oxo-2H-furan-3-yl)-1,2,3,4,5,6,7,8,9,11,12,15,16,17-tetradecahydrocyclopenta[a]phenanthren-1-yl] acetate	Lipids and lipid-like molecules	1.24574	0.00129373	0.00749356	-7.06013	down
2-Hydroxy-3-methylbutyric acid	Lipids and lipid-like molecules	1.23929	0.00353667	0.46222	-1.11335	down
14-(3-Ethyloxiran-2-YL)tetradeca-9,12-dienoic acid	Lipids and lipid-like molecules	1.24116	0.00248213	4.63571	2.21279	up
8-hydroxyoctadeca-9,12,15-trienoic acid	Lipids and lipid-like molecules	1.22566	0.000681646	0.4261	-1.23073	down
9-HOTrE	Lipids and lipid-like molecules	1.24873	7.24e-07	2.5809	1.36787	up
FA 18:3+2O	Lipids and lipid-like molecules	1.23804	0.00473298	0.0285879	-5.12845	down
9,10-Dihydroxy-8-oxooctadec-12-enoic acid	Lipids and lipid-like molecules	1.23083	0.00582237	0.0499582	-4.32314	down
9-(2,3-Dihydroxypropoxy)-9-oxononanoic acid	Lipids and lipid-like molecules	1.23498	0.00128496	2.58978	1.37283	up
(9Z,15Z)-12,13-Dihydroxyoctadeca-9,15-dienoate	Lipids and lipid-like molecules	1.24865	0.000223047	0.0327816	-4.93097	down
(Z)-5,8,11-Trihydroxyoctadec-9-enoic acid	Lipids and lipid-like molecules	1.2394	0.00370188	0.411513	-1.28099	down
Tetracosanoic acid	Lipids and lipid-like molecules	1.10648	0.0303016	0.337559	-1.56679	down
1-Myristoyl-sn-glycerol 3-phosphate	Lipids and lipid-like molecules	1.20851	0.0153626	5.56814	2.47719	up
1,2,11,12,14,15-hexahydroxy-, (1beta,2alpha,9xi,11beta,12alpha,15beta)-picras-4-en-16-one,	Lipids and lipid-like molecules	1.16627	0.0291414	0.073052	-3.77493	down
FA 28:7	Lipids and lipid-like molecules	1.214	0.0157647	49.0916	5.61741	up
2-Azaniumylethyl (3-hexadecanoyloxy-2-hydroxypropyl) phosphate	Lipids and lipid-like molecules	1.24796	3.78e-06	4.15481	2.05478	up
Betulinic acid	Lipids and lipid-like molecules	1.23895	0.00277597	5.25992	2.39504	up
2-[4-[(3R,5R,8R,9S,14S,17R)-3-Hydroxy-10,13-dimethyl-2,3,4,5,6,7,8,9,11,12,14,15,16,17-tetradecahydro-1H-cyclopenta[a]phenanthren-17-yl]pentanoylamino]ethanesulfonic acid	Lipids and lipid-like molecules	1.24848	0.000415759	0.0358647	-4.80129	down
Phosphatidylcholine lyso 18:2	Lipids and lipid-like molecules	1.2394	0.000329625	4.85187	2.27854	up
Phosphatidylcholine lyso 18:1	Lipids and lipid-like molecules	1.23113	0.000543748	2.21938	1.15016	up
1-Palmitoylphosphatidylcholine	Lipids and lipid-like molecules	1.24804	1.26e-05	3.60797	1.85119	up
(2-Hydroxy-3-octadeca-9,12,15-trienoyloxypropyl) 2-(trimethylazaniumyl)ethyl phosphate	Lipids and lipid-like molecules	1.23961	0.00138113	5.87917	2.55561	up
(2-Hydroxy-3-octadeca-9,12-dienoyloxypropyl) 2-(trimethylazaniumyl)ethyl phosphate	Lipids and lipid-like molecules	1.23745	0.00115477	5.46948	2.4514	up
(2-Hydroxy-3-octadec-9-enoyloxypropyl) 2-(trimethylazaniumyl)ethyl phosphate	Lipids and lipid-like molecules	1.23518	0.000818706	2.64327	1.40232	up
Soyasapogenol B base + O-HexA-Pen-dHex	Lipids and lipid-like molecules	1.11356	0.0222369	2.70767	1.43705	up
Linolenic acid ethyl ester	Lipids and lipid-like molecules	1.20173	0.00202087	0.482534	-1.0513	down
9-HPODE	Lipids and lipid-like molecules	1.23029	0.0015693	0.402934	-1.31139	down
PG 34:3	Lipids and lipid-like molecules	1.24754	0.000111905	4.7983	2.26252	up
PG 34:2	Lipids and lipid-like molecules	1.21114	0.0100197	2.29142	1.19624	up
PG 36:4	Lipids and lipid-like molecules	1.23379	0.000219164	2.93643	1.55406	up
N6-Methyladenosine	Nucleosides, nucleotides, and analogues	1.23573	0.00179763	2.46054	1.29897	up
1-Methylguanosine	Nucleosides, nucleotides, and analogues	1.23721	0.000357573	2.23686	1.16148	up
Riboprine	Nucleosides, nucleotides, and analogues	1.20183	0.00869728	2.6377	1.39928	up
trans-Ribosylzeatin	Nucleosides, nucleotides, and analogues	1.23207	0.000227419	2.30218	1.203	up
3'-O-Methylguanosine	Nucleosides, nucleotides, and analogues	1.23925	0.00260312	2.75514	1.46213	up
N,N-Dimethylguanosine	Nucleosides, nucleotides, and analogues	1.24376	0.00213024	4.02377	2.00855	up
Adenosine 2',3'-cyclic phosphate	Nucleosides, nucleotides, and analogues	1.21856	0.00921973	0.28914	-1.79016	down
Galactose-uridine-5'-diphosphate	Nucleosides, nucleotides, and analogues	1.24842	0.000307123	7.46455	2.90006	up
Ornithine	Organic acids and derivatives	1.20532	0.0156093	2.31374	1.21023	up
N3-Methyl-L-histidine	Organic acids and derivatives	1.24776	5.06e-06	0.455993	-1.13292	down
Ala-Leu	Organic acids and derivatives	1.1923	0.0193629	0.276452	-1.8549	down
1-(2-Ammonio-4-methylpentanoyl)pyrrolidine-2-carboxylate	Organic acids and derivatives	1.22784	0.00192945	0.288506	-1.79333	down
3,3'-Dithiobis(2-ammoniopropanoate)	Organic acids and derivatives	1.23947	0.000204064	2.46662	1.30254	up
N-[1H-Indol-3-YL-acetyl]valine acid	Organic acids and derivatives	1.2459	0.000595363	0.0900851	-3.47257	down
Polanrazine B	Organic acids and derivatives	1.20117	0.00245891	0.484522	-1.04537	down
3-Aminoisobutyrate	Organic acids and derivatives	1.2469	1.59e-05	3.07442	1.62031	up
N-Acetyl-L-alanine	Organic acids and derivatives	1.24704	2.83e-05	0.339395	-1.55896	down
Glutamine	Organic acids and derivatives	1.24221	0.000221139	2.14343	1.09992	up
Glutamic acid	Organic acids and derivatives	1.24839	2.79e-06	2.81932	1.49535	up
cis-Aconitic acid	Organic acids and derivatives	1.24318	0.000899102	0.399308	-1.32443	down
Gly-Leu	Organic acids and derivatives	1.24384	0.000163843	0.294126	-1.76549	down
Hydron;2-hydroxypropane-1,2,3-tricarboxylate	Organic acids and derivatives	1.24585	1.15e-05	0.477048	-1.06779	down
Ala-Ile	Organic acids and derivatives	1.1774	0.0293123	0.0930747	-3.42547	down
(2R)-2-Azaniumyl-4-{[(2R)-2-azaniumyl-2-carboxylatoethyl]sulfanyl}butanoate	Organic acids and derivatives	1.24154	0.00102398	0.383597	-1.38234	down
gamma-Glu-leu	Organic acids and derivatives	1.24376	0.00226256	0.22836	-2.13062	down
N-Oleoyl leucine	Organic acids and derivatives	1.23895	0.00452641	5.3998	2.43291	up
(2S,3As,6aS)-1-[(2S)-2-[[(2S)-1-ethoxy-1-oxo-4-phenylbutan-2-yl]azaniumyl]propanoyl]-3,3a,4,5,6,6a-hexahydro-2H-cyclopenta[b]pyrrole-2-carboxylate	Organic acids and derivatives	1.24927	4.45e-06	0.0314371	-4.99139	down
Phosphocholine	Organic nitrogen compounds	1.24522	0.000302604	4.45833	2.1565	up
Phytosphingosine	Organic nitrogen compounds	1.24432	0.000161735	2.51449	1.33027	up
beta-D-Mannose 6-phosphate	Organic oxygen compounds	1.23364	0.00198275	0.459361	-1.1223	down
Trehalose	Organic oxygen compounds	1.19886	0.0136638	0.418115	-1.25803	down
5-Methoxy-3-methyl-4-[(2S,3R,4S,5S,6R)-3,4,5-trihydroxy-6-[[(2R,3R,4S,5S,6R)-3,4,5-trihydroxy-6-(hydroxymethyl)oxan-2-yl]oxymethyl]oxan-2-yl]oxy-3H-benzo[f][2]benzofuran-1-one	Organic oxygen compounds	1.08181	0.0463594	0.390136	-1.35795	down
Glucose 6-phosphate	Organic oxygen compounds	1.24102	0.000895843	2.00221	1.0016	up
(2,3,4,5,7-Pentahydroxy-6-oxoheptyl) dihydrogen phosphate	Organic oxygen compounds	1.24593	0.00140274	4.36	2.12433	up
beta-D-Fructose 6-phosphate	Organic oxygen compounds	1.23803	0.00402873	8.49321	3.08631	up
Thymine	Organoheterocyclic compounds	1.2093	0.00310303	2.27993	1.18899	up
Tryptophol	Organoheterocyclic compounds	1.2428	4.27e-05	3.26658	1.70778	up
8-Hydroxyquinaldine	Organoheterocyclic compounds	1.23926	0.00338954	2.1168	1.08188	up
Tryptamine	Organoheterocyclic compounds	1.24534	8.29e-05	4.06838	2.02446	up
Pyridoxine	Organoheterocyclic compounds	1.23309	0.00484877	0.367092	-1.44579	down
N-Acetyltryptamine	Organoheterocyclic compounds	1.24834	1.66e-05	3.79	1.9222	up
N-Acetyl-5-hydroxytryptamine	Organoheterocyclic compounds	1.24504	0.000224871	2.80495	1.48798	up
Hydron;pyridine-3-carboxylate	Organoheterocyclic compounds	1.23707	0.00461475	2.813	1.49211	up
Xanthine	Organoheterocyclic compounds	1.22896	0.00293375	2.38451	1.2537	up
Kynurenic acid	Organoheterocyclic compounds	1.24844	3.76e-05	0.333575	-1.58392	down
N-(3-Methylbut-2-EN-1-YL)-9H-purin-6-amine	Organoheterocyclic compounds	1.2467	5.2e-05	7.64791	2.93507	up
Xanthurenic acid	Organoheterocyclic compounds	1.22598	0.00820003	0.299592	-1.73893	down
(3R,7R,8R,8aS)-3,4'-Dihydroxy-7'-(2-hydroxyethyl)-4,4,7,8a-tetramethylspiro[2,3,4a,5,6,7-hexahydro-1H-naphthalene-8,2'-3,8-dihydrofuro[2,3-e]isoindole]-6'-one	Organoheterocyclic compounds	1.23511	0.0057211	0.0201532	-5.63285	down
(2R,3S,4aS,7R,8R,8aS)-2,3,4'-trihydroxy-4,4,7,8a-tetramethylspiro[2,3,4a,5,6,7-hexahydro-1H-naphthalene-8,2'-7,8-dihydro-3H-furo[2,3-e]isoindole]-6'-one	Organoheterocyclic compounds	1.24404	0.00234063	0.0335338	-4.89824	down
3',4',4'a,5',6,6',7',8,8',8'a-Decahydro-4,6',7'-trihydroxy-2',5',5',8'a-tetramethyl-6-oxo-, (2R,2'R,6'S,7'R,8'aS)-spiro[2H-furo[2,3-e]isoindole-2,1'(2'H)-naphthalene]-7(3H)-butanoic acid	Organoheterocyclic compounds	1.22597	0.00962945	0.0152051	-6.0393	down
3-[(2S,3R,4S,5R,6R)-3-[(2S,3S,4R,5R,6S)-3,5-Dihydroxy-4-methoxy-6-methyloxan-2-yl]oxy-4,5-dihydroxy-6-methyloxan-2-yl]oxy-8-hydroxy-15-methyl-11,18-dioxapentacyclo[10.6.2.02,7.09,19.016,20]icosa-1(19),2(7),3,5,8,12(20),13,15-octaene-10,17-dione	Organoheterocyclic compounds	1.21809	0.00433978	0.44783	-1.15898	down

## Sheet: Table S4
Table S4. Differential metabolites in the group of GZ vs FJ
Compounds	Class	VIP	P-value	Fold_Change	Log2FC	Type
4-Aminobenzoic acid	Benzenoids	1.23923	0.00573202	2.08606	1.06078	up
2-Carboxybenzaldehyde	Benzenoids	1.25498	0.00358318	3.45824	1.79004	up
O-Acetylcarnitine	Lipids and lipid-like molecules	1.26351	5.99e-05	0.313005	-1.67574	down
3-[(2-Methylpropanoyl)oxy]-4-(trimethylazaniumyl)butanoate	Lipids and lipid-like molecules	1.2671	2.31e-05	7.22386	2.85277	up
L-Hexanoylcarnitine	Lipids and lipid-like molecules	1.26364	1.52e-05	2.9694	1.57017	up
3-(2,5-Octadienyl)-oxiraneoctanoic acid	Lipids and lipid-like molecules	1.25674	0.000120217	3.2457	1.69853	up
9s,13r-12-Oxophytodienoic Acid	Lipids and lipid-like molecules	1.25251	0.000586992	0.46443	-1.10647	down
9-Oxooctadeca-10,12-dienoic acid	Lipids and lipid-like molecules	1.2571	0.000307767	3.51135	1.81203	up
13-Labdene-2,8,15-triol (ent-2a,8a,13E)-form)	Lipids and lipid-like molecules	1.2526	0.000642659	2.41721	1.27334	up
(1S,2R,5R,6R,10R,13S,15S)-5-[(E,2R,5R)-5,6-Dimethylhept-3-en-2-yl]-6,10-dimethyl-16,17-dioxapentacyclo[13.2.2.01,9.02,6.010,15]nonadec-18-en-13-ol	Lipids and lipid-like molecules	1.25433	0.00503658	0.478891	-1.06223	down
4,4,8,10,14-Pentamethyl-17-(4,5,6-trihydroxy-6-methylheptan-2-yl)-2,5,6,7,9,15-hexahydro-1H-cyclopenta[a]phenanthrene-3,16-dione	Lipids and lipid-like molecules	1.12055	0.0354756	2.0396	1.02829	up
Biosone	Lipids and lipid-like molecules	1.12172	0.0235559	2.04369	1.03118	up
(6,6-Dimethylbicyclo[3.1.1]hept-2-yl)methyl 6-O-[(2R,3R,4R)-3,4-dihydroxy-4-(hydroxymethyl)tetrahydro-2-furanyl]-beta-D-glucopyranoside	Lipids and lipid-like molecules	1.22937	0.0130968	3.72305	1.89649	up
Methyl (2E,8E)-9-[3a-hydroxy-6,7-dimethyl-1-(2-methylpropyl)-3-oxo-2,4,7,7a-tetrahydro-1H-isoindol-4-yl]-4,5-dihydroxy-8-methylnona-2,8-dienoate	Lipids and lipid-like molecules	1.25123	0.00381956	3.07367	1.61996	up
1-Hexadecanoyl-sn-glycero-3-phosphocholine	Lipids and lipid-like molecules	1.23818	0.00108618	0.43231	-1.20986	down
Methyl (2R)-2-[(1S,3S,7R,8R,9R,12S,13R)-13-(furan-3-yl)-6,6,8,12-tetramethyl-17-methylidene-5,15-dioxo-2,14-dioxatetracyclo[7.7.1.0(1),(1)(2).0(3),]heptadecan-7-yl]-2-hydroxyacetate	Lipids and lipid-like molecules	1.26759	5.61e-05	9.67914	3.27488	up
1-Heptadecanoyl-sn-glycero-3-phosphocholine	Lipids and lipid-like molecules	1.17682	0.00948029	0.395366	-1.33874	down
1-Stearoyl-sn-glycero-3-phosphocholine	Lipids and lipid-like molecules	1.22243	0.00834554	0.444323	-1.17032	down
[(1R,3R,10S,13R,14S,17R)-3-[(2R)-5-(3,5-dihydroxy-4-methoxy-6-methyloxan-2-yl)oxy-3,4-dihydroxy-6-(hydroxymethyl)oxan-2-yl]oxy-14-hydroxy-10,13-dimethyl-17-(5-oxo-2H-furan-3-yl)-1,2,3,4,5,6,7,8,9,11,12,15,16,17-tetradecahydrocyclopenta[a]phenanthren-1-yl] acetate	Lipids and lipid-like molecules	1.26256	0.000745806	5.18941	2.37557	up
3-Methyladipic acid	Lipids and lipid-like molecules	1.26587	5.12e-06	0.353781	-1.49907	down
Ethylmalonic acid	Lipids and lipid-like molecules	1.26229	2.59e-05	0.414191	-1.27163	down
FA 18:2+O	Lipids and lipid-like molecules	1.25977	5.56e-05	2.6023	1.37979	up
FA 18:3+2O	Lipids and lipid-like molecules	1.25312	0.00524868	8.2733	3.04846	up
(9Z,15Z)-12,13-Dihydroxyoctadeca-9,15-dienoate	Lipids and lipid-like molecules	1.26695	0.000308557	15.9809	3.99828	up
9-Hydroperoxyoctadeca-10,12-dienoic acid	Lipids and lipid-like molecules	1.26249	2.43e-05	4.0048	2.00173	up
9,10-Dihydroxy-8-oxooctadec-12-enoic acid	Lipids and lipid-like molecules	1.24199	0.00808612	5.45121	2.44658	up
1-Myristoyl-sn-glycerol 3-phosphate	Lipids and lipid-like molecules	1.25163	0.000282906	0.403599	-1.30901	down
1,2,11,12,14,15-hexahydroxy-, (1beta,2alpha,9xi,11beta,12alpha,15beta)-picras-4-en-16-one,	Lipids and lipid-like molecules	1.18913	0.0316556	17.0702	4.0934	up
FA 28:7	Lipids and lipid-like molecules	1.21101	0.0167189	0.155109	-2.68864	down
Andrastin C	Lipids and lipid-like molecules	1.26143	0.00129034	3.82336	1.93484	up
2-[4-[(3R,5R,8R,9S,14S,17R)-3-Hydroxy-10,13-dimethyl-2,3,4,5,6,7,8,9,11,12,14,15,16,17-tetradecahydro-1H-cyclopenta[a]phenanthren-17-yl]pentanoylamino]ethanesulfonic acid	Lipids and lipid-like molecules	1.26622	0.000466309	8.75019	3.12931	up
Phosphatidylcholine lyso 18:2	Lipids and lipid-like molecules	1.25056	0.00164405	0.224445	-2.15557	down
Phosphatidylcholine lyso 18:1	Lipids and lipid-like molecules	1.253	0.000932777	0.311823	-1.6812	down
2-Pohpa	Lipids and lipid-like molecules	1.19466	0.00742802	2.05445	1.03875	up
(2-Hydroxy-3-octadeca-9,12,15-trienoyloxypropyl) 2-(trimethylazaniumyl)ethyl phosphate	Lipids and lipid-like molecules	1.25125	0.00536423	0.119489	-3.06505	down
(2-Hydroxy-3-octadeca-9,12-dienoyloxypropyl) 2-(trimethylazaniumyl)ethyl phosphate	Lipids and lipid-like molecules	1.25918	0.000266914	0.187807	-2.41267	down
(2-Hydroxy-3-octadec-9-enoyloxypropyl) 2-(trimethylazaniumyl)ethyl phosphate	Lipids and lipid-like molecules	1.25987	8.02e-05	0.263913	-1.92187	down
[6-(Furan-3-yl)-6,8,12,16,21-pentahydroxy-7,15-dimethyl-9-oxo-3,17,19-trioxaheptacyclo[9.9.3.01,10.02,4.02,7.011,18.015,23]tricosan-14-yl] 2-methylbutanoate	Lipids and lipid-like molecules	1.2592	0.000992572	2.2202	1.15069	up
Methyl linoleate	Lipids and lipid-like molecules	1.24954	0.00206683	2.499	1.32135	up
Linolenic acid ethyl ester	Lipids and lipid-like molecules	1.24922	0.00251162	2.67897	1.42168	up
9-HPODE	Lipids and lipid-like molecules	1.25694	0.00120594	4.42184	2.14465	up
PG 34:3	Lipids and lipid-like molecules	1.21097	0.0214318	0.33615	-1.57282	down
Adenosine 2',3'-cyclic phosphate	Nucleosides, nucleotides, and analogues	1.24287	0.00700783	5.35883	2.42192	up
S-Adenosyl-L-homocysteine	Nucleosides, nucleotides, and analogues	1.16253	0.0145622	0.177995	-2.4901	down
2'-Deoxyinosine triphosphate	Nucleosides, nucleotides, and analogues	1.21048	0.00905128	2.03848	1.02749	up
Galactose-uridine-5'-diphosphate	Nucleosides, nucleotides, and analogues	1.26737	2.24e-05	0.163769	-2.61026	down
Pipecolic acid	Organic acids and derivatives	1.2648	0.000611673	2.16933	1.11725	up
Ornithine	Organic acids and derivatives	1.25726	0.00376393	0.359021	-1.47786	down
Ala-Leu	Organic acids and derivatives	1.21562	0.0141518	3.21072	1.6829	up
(3S,8As)-3-Isobutylhexahydropyrrolo[1,2-a]pyrazine-1,4-dione	Organic acids and derivatives	1.24449	0.00231793	2.04619	1.03294	up
1-(2-Ammonio-4-methylpentanoyl)pyrrolidine-2-carboxylate	Organic acids and derivatives	1.2286	0.0032107	2.06203	1.04407	up
Ergothioneine	Organic acids and derivatives	1.26674	4.52e-06	0.491812	-1.02382	down
3,3'-Dithiobis(2-ammoniopropanoate)	Organic acids and derivatives	1.25434	0.0024119	3.0101	1.58981	up
N-[1H-Indol-3-YL-acetyl]valine acid	Organic acids and derivatives	1.26381	0.00144921	4.84481	2.27644	up
3-Aminoisobutyrate	Organic acids and derivatives	1.26511	9.32e-06	0.342491	-1.54586	down
2-Hydroxyisobutyric acid	Organic acids and derivatives	1.26094	0.00019332	0.445551	-1.16634	down
Maleic acid	Organic acids and derivatives	1.26293	0.000514604	3.08277	1.62423	up
L-Pyroglutamic acid	Organic acids and derivatives	1.24832	0.000477825	0.27692	-1.85246	down
Hydron;pentanedioate	Organic acids and derivatives	1.21689	0.00789564	2.10068	1.07086	up
L-Malic acid	Organic acids and derivatives	1.26276	0.00191272	23.7936	4.5725	up
Glutamic acid	Organic acids and derivatives	1.26644	2.52e-06	0.373212	-1.42193	down
Acetylleucine	Organic acids and derivatives	1.26033	0.000606138	2.00489	1.00352	up
cis-Aconitic acid	Organic acids and derivatives	1.26019	0.000581227	2.11446	1.08029	up
Arginine	Organic acids and derivatives	1.23789	0.00813829	0.404744	-1.30492	down
Ala-Ile	Organic acids and derivatives	1.15313	0.0479113	3.29241	1.71915	up
(2R)-2-Azaniumyl-4-{[(2R)-2-azaniumyl-2-carboxylatoethyl]sulfanyl}butanoate	Organic acids and derivatives	1.25454	0.000226991	3.7373	1.90199	up
gamma-Glu-leu	Organic acids and derivatives	1.25598	0.00396642	2.19784	1.13609	up
N-Oleoyl leucine	Organic acids and derivatives	1.16316	0.0433723	0.0930964	-3.42513	down
(2S,3As,6aS)-1-[(2S)-2-[[(2S)-1-ethoxy-1-oxo-4-phenylbutan-2-yl]azaniumyl]propanoyl]-3,3a,4,5,6,6a-hexahydro-2H-cyclopenta[b]pyrrole-2-carboxylate	Organic acids and derivatives	1.26772	4.26e-08	8.46829	3.08207	up
Levocarnitine	Organic nitrogen compounds	1.26734	1.04e-05	4.10596	2.03772	up
Phosphocholine	Organic nitrogen compounds	1.25807	0.00337557	0.16492	-2.60016	down
2-Aminooctadecane-1,3-diol	Organic nitrogen compounds	1.20369	0.00487305	2.27431	1.18543	up
4-Hydroxybenzaldehyde	Organic oxygen compounds	1.20534	0.0158946	2.41904	1.27444	up
beta-D-Mannose 6-phosphate	Organic oxygen compounds	1.26338	1.61e-05	2.70101	1.4335	up
Trehalose	Organic oxygen compounds	1.25443	0.000214129	2.33939	1.22613	up
Sorbitol 6-phosphate	Organic oxygen compounds	1.25783	0.00404263	6.26807	2.64802	up
(2,3,4,5,7-Pentahydroxy-6-oxoheptyl) dihydrogen phosphate	Organic oxygen compounds	1.26226	0.00160301	0.321561	-1.63684	down
4-Hydroxy-5-[(2S,3R,4S,5S,6R)-3,4,5-trihydroxy-6-(hydroxymethyl)oxan-2-yl]oxy-1H-benzo[f][2]benzofuran-3-one	Organic oxygen compounds	1.2419	0.00851118	3.48192	1.79988	up
beta-D-Fructose 6-phosphate	Organic oxygen compounds	1.25952	0.000291529	0.263015	-1.92678	down
Indole-3-carbinol	Organoheterocyclic compounds	1.26315	0.000420105	2.02527	1.01811	up
4-Methyl-5-thiazoleethanol	Organoheterocyclic compounds	1.26547	0.000829494	5.46468	2.45014	up
Tryptophol	Organoheterocyclic compounds	1.2128	0.0205435	2.25948	1.17599	up
Indole-3-carboxaldehyde	Organoheterocyclic compounds	1.2479	0.000639578	3.32303	1.7325	up
Indole-3-acetaldehyde	Organoheterocyclic compounds	1.26139	0.00156459	0.157907	-2.66285	down
Quinoline-4-carboxylic acid	Organoheterocyclic compounds	1.26528	1.64e-05	0.276326	-1.85556	down
Indole-3-acetic acid	Organoheterocyclic compounds	1.26406	1.39e-05	3.0187	1.59393	up
Kynurenic acid	Organoheterocyclic compounds	1.2617	0.00141735	2.65535	1.4089	up
(2-Oxo-2,3-dihydro-1H-indol-3-yl)acetic acid	Organoheterocyclic compounds	1.26058	7.46e-05	2.67912	1.42176	up
(3R,7R,8R,8aS)-3,4'-Dihydroxy-7'-(2-hydroxyethyl)-4,4,7,8a-tetramethylspiro[2,3,4a,5,6,7-hexahydro-1H-naphthalene-8,2'-3,8-dihydrofuro[2,3-e]isoindole]-6'-one	Organoheterocyclic compounds	1.25159	0.00645592	13.8675	3.79364	up
(2R,3S,4aS,7R,8R,8aS)-2,3,4'-trihydroxy-4,4,7,8a-tetramethylspiro[2,3,4a,5,6,7-hexahydro-1H-naphthalene-8,2'-7,8-dihydro-3H-furo[2,3-e]isoindole]-6'-one	Organoheterocyclic compounds	1.2603	0.00137938	9.02561	3.17403	up
3',4',4'a,5',6,6',7',8,8',8'a-Decahydro-4,6',7'-trihydroxy-2',5',5',8'a-tetramethyl-6-oxo-, (2R,2'R,6'S,7'R,8'aS)-spiro[2H-furo[2,3-e]isoindole-2,1'(2'H)-naphthalene]-7(3H)-butanoic acid	Organoheterocyclic compounds	1.24125	0.00956222	16.2316	4.02073	up
3-[(2S,3R,4S,5R,6R)-3-[(2S,3S,4R,5R,6S)-3,5-Dihydroxy-4-methoxy-6-methyloxan-2-yl]oxy-4,5-dihydroxy-6-methyloxan-2-yl]oxy-8-hydroxy-15-methyl-11,18-dioxapentacyclo[10.6.2.02,7.09,19.016,20]icosa-1(19),2(7),3,5,8,12(20),13,15-octaene-10,17-dione	Organoheterocyclic compounds	1.21699	0.00233486	2.54832	1.34955	up

## Sheet: Table S5
Table S5. Key differential metabolites in D. rubrovolvata samples from three geographical regions of China
No.	Name	Class	Adduct	m/z	Type
DMs-1	9s,13r-12-Oxophytodienoic Acid	Lipids and lipid-like molecules	[M+H]+	293.209	POS
DMs-2	Monoterpene Glycoside	Lipids and lipid-like molecules	[M+Na]+	471.219	POS
DMs-3	Polyketide-Amino Acid Hybrid	Lipids and lipid-like molecules	[M+K]+	488.245	POS
DMs-4	Steroidal glycoside	Lipids and lipid-like molecules	[M+Na]+	777.35	POS
DMs-5	FA 18:3+2O	Lipids and lipid-like molecules	[M-H]-	309.207	NEG
DMs-6	9,10-Dihydroxy-8-oxooctadec-12-enoic acid	Lipids and lipid-like molecules	[M-H]-	327.217	NEG
DMs-7	1-Myristoyl-sn-glycerol 3-phosphate	Lipids and lipid-like molecules	[M-H]-	381.202	NEG
DMs-8	FA 28:7	Lipids and lipid-like molecules	[M-H]-	409.307	NEG
DMs-9	Taurine-conjugated sterol derivative	Lipids and lipid-like molecules	[M-H]-	482.297	NEG
DMs-10	3,3'-Dithiobis(2-ammoniopropanoate)	Organic acids and derivatives	[M+H]+	241.03	POS
DMs-11	N-[1H-Indol-3-YL-acetyl]valine acid	Organic acids and derivatives	[M+H]+	275.133	POS
DMs-12	Ala-Ile	Organic acids and derivatives	[M-H]-	201.125	NEG
DMs-13	N-substituted dipeptide	Organic acids and derivatives	[M-H]-	415.216	NEG
DMs-14	beta-D-Fructose 6-phosphate	Organic oxygen compounds	[2M-H]-	519.05	NEG
DMs-15	Tryptophol	Organoheterocyclic compounds	[M+H-H2O]+	144.081	POS
DMs-16	Stachybotrylactam analog	Organoheterocyclic compounds	[M-H]-	428.248	NEG
DMs-17	Phenylspirodrimane	Organoheterocyclic compounds	[M+FA-H]-	446.222	NEG
